# Supplementary material for: Community Structure, Growth-Promoting Potential, and Genomic Analysis of Seed-Endophytic Bacteria in Stipagrostis pennata
Source: Microorganisms. 2025 Jul 27;13(8):1754. doi: 10.3390/microorganisms13081754 (PMC12388186; doi:10.3390/microorganisms13081754)
Supplement: Supplementary file 1 [file microorganisms-13-01754-s001.zip]

Archive with 2 entries (2 files):
- Supplementary Excel S1.xlsx
- Supplementary figures and tables.pdf
