# Supplementary material for: Community Structure, Growth-Promoting Potential, and Genomic Analysis of Seed-Endophytic Bacteria in Stipagrostis pennata
Source: Microorganisms. 2025 Jul 27;13(8):1754. doi: 10.3390/microorganisms13081754 (PMC12388186; doi:10.3390/microorganisms13081754)
Supplement: Supplementary file 1 [file microorganisms-13-01754-s001.zip › Supplementary Excel S1.xlsx]

## Sheet: Sheet1
#Pathogen–Host Interactions
Gene_id	Identity	E_value	PHI-base accession	Protein ID	Gene Name	Pathogen ID	Pathogen species	Disease Name	Host species	Gene Function	Experimental evidence	Mutant Phenotype
L7_GM000003	42	3.44e-70	PHI:6903	P99075	FbaA	1280	Staphylococcus aureus	white muscardine disease	Galleria mellonella (related: Greater wax moth)	Fructose-bisphosphate aldolase	Functional test in host: direct injection	reduced virulence
L7_GM000012	40	5.32e-97	PHI:7520	A0A076ZMY5	VK055_1952	573	Klebsiella pneumoniae	pneumonia	Mus musculus (related: house mouse)	Betaine aldehyde dehydrogenase	gene deletion: full	unaffected pathogenicity
L7_GM000013	41.9	1.84e-157	PHI:8574	E0SDK2	cysJ (Dda3937_00209)	204038	Dickeya dadantii	Soft rot disease	Cichorium intybus (related: chicory)	Sulfite reductase alpha subunit	gene deletion: full	reduced virulence
L7_GM000014	50.7	8.93e-202	PHI:9323	D4HWM2	cysI3	552	Erwinia amylovora	Fire blight	Nicotiana tabacum (related: common tobacco)	Sulfite reductase	gene mutation	unaffected pathogenicity
L7_GM000019	43.3	4.42e-10	PHI:8542	Q2KKC1	OadD	1351	Enterococcus faecalis	nosocomial infections	Homo sapiens (related: human)	Biotin acceptor protein	gene deletion: full	reduced virulence
L7_GM000021	42.6	1.72e-137	PHI:2321	Q4WR83	SidI	746128	Aspergillus fumigatus	Aspergillosis	Mus musculus (related: house mouse)	Acyl-CoA ligase	gene deletion: full; gene complementation	reduced virulence
L7_GM000036	52.5	7.71e-93	PHI:6144	A0A0E0UVG9	galU	1639	Listeria monocytogenes	listeriosis	Mus musculus (related: house mouse)	Resistance to a Wall teichoic acid (WTA)-binding bacteriophage	Gene mutation	reduced virulence
L7_GM000055	42.1	2.36e-147	PHI:9596	P9WQJ1	Rv1273c	1772	Mycolicibacterium smegmatis	tuberculosis	Homo sapiens (related: human)	ABC transporter	Heterologous expression	increased virulence (hypervirulence)
L7_GM000064	49	1.65e-62	PHI:570	Q9C1R1	XYL4	5507	Fusarium oxysporum	Vascular Wilt	Solanum lycopersicum (related: tomato)	Endo-beta-1,4-xylanase	gene disruption	unaffected pathogenicity
L7_GM000083	45.2	4.01e-27	PHI:3156	Q8DPY9	spr0930	1313	Streptococcus pneumoniae	Pneumococcal Pneumonia	Mus musculus (related: house mouse)	pathogenitcity related	gene deletion: full	reduced virulence
L7_GM000097	45.8	1.79e-144	PHI:7520	A0A076ZMY5	VK055_1952	573	Klebsiella pneumoniae	pneumonia	Mus musculus (related: house mouse)	Betaine aldehyde dehydrogenase	gene deletion: full	unaffected pathogenicity
L7_GM000099	43.5	1.77e-52	PHI:410	Q5IFQ6	SOD2	5207	Cryptococcus neoformans	Cryptococcosis	Mus musculus (related: house mouse)	Superoxide dismutase	gene disruption; gene complementation	loss of pathogenicity
L7_GM000101	55.2	3.78e-131	PHI:7353	Q2FH26	odhB	1280	Staphylococcus aureus	skin infections; food poisoning; respiratory diseases	Danio rerio (related: zebrafish)	Dihydrolipoamide succinyltransferase	Gene mutation	unaffected pathogenicity
L7_GM000107	49.6	5.18e-30	PHI:4221	Q04JI6	DacA	1313	Streptococcus pneumoniae	Pneumonia	Lethal pathogen phenotype	diadenylate cyclase	gene deletion: full	lethal
L7_GM000135	42.2	6.51e-47	PHI:9011	A0A0K0GFV0	PXO_RS01340	347	Xanthomonas oryzae	bacterial leaf blight	Oryza sativa (related: rice)	Response regulator	Gene mutation	unaffected pathogenicity
L7_GM000142	44.5	3.88e-90	PHI:5307	Q3XXA5	CapD	1352	Enterococcus faecium	Nosocomial Bacteremia	Mus musculus (related: house mouse)	Polysaccharide biosynthesis protein	gene deletion: full; gene complementation	unaffected pathogenicity
L7_GM000143	63.6	1.65e-57	PHI:4582	P0A088	msrB	1280	Staphylococcus aureus	Skin Infections; Food Poisoning; Respiratory Diseases	Mus musculus (related: house mouse)	Methionine Sulfoxide Reductase	gene mutation; gene complementation	reduced virulence
L7_GM000144	60.7	2.92e-79	PHI:4580	P0A086	msrA2	1280	Staphylococcus aureus	Skin Infections; Food Poisoning; Respiratory Diseases	Mus musculus (related: house mouse)	Methionine Sulfoxide Reductase	gene mutation; gene complementation	reduced virulence
L7_GM000145	46.8	2.87e-06	PHI:6737	O82887	L7052	562	Escherichia coli	urinary tract infection	Caenorhabditis elegans (related: roundworm)	Transcriptional regulator	Gene mutation; gene complementation	increased virulence (hypervirulence)
L7_GM000166	40.1	1.92e-133	PHI:2639	Q4WK65	Ilv3B	746128	Aspergillus fumigatus	Invasive Pulmonary Aspergillosis	Mus musculus (related: house mouse)	Dihydroxyacid dehydratase	gene deletion: full; gene complementation	reduced virulence
L7_GM000167	48.9	1.49e-49	PHI:2967	Q5HFZ4	cvfC	1280	Staphylococcus aureus	Skin Infections; Food Poisoning; Respiratory Diseases	Mus musculus (related: house mouse)	Virulence factor	gene mutation	reduced virulence
L7_GM000169	52.9	8.71e-59	PHI:4936	Q59WW7	gpx31	5476	Candida albicans	Disseminated Candidiasis	Gallus gallus (related: chicken)	Glutathione peroxidase	gene mutation; gene complementation	unaffected pathogenicity
L7_GM000171	46.6	9.73e-86	PHI:9313	D4I2T4	metA	552	Erwinia amylovora	Fire blight	Malus domestica (related: apple)	Homoserine O-succinyltransferase	gene mutation	reduced virulence
L7_GM000173	57.9	7.34e-86	PHI:3962	Q4UZ13	XC_0630	339	Xanthomonas campestris	Black Rot Disease	Raphanus sativus (related: radish)	Hypothetical protein with AIM24 domain	gene mutation	reduced virulence
L7_GM000174	83.1	3.27e-38	PHI:7639	Q92AD0	CspD	1639	Listeria monocytogenes	Listeriosis	Homo sapiens (related: human)	Cold shock protein	Gene mutation	reduced virulence
L7_GM000201	63.7	1.01e-34	PHI:5373	Q8Y614	GpsB	1639	Listeria monocytogenes	Listeriosis	Galleria mellonella (related: greater wax moth)	Cell division determinant	gene mutation; gene complementation	reduced virulence
L7_GM000205	44.1	2.32e-111	PHI:7917	A0A0H3KBS1	NWMN_0826	1280	Staphylococcus aureus	reduced virulence	Galleria mellonella (related: Greater wax moth)	NADH-dependent flavin oxidoreductase	Gene mutation	reduced virulence
L7_GM000222	45.6	7.44e-29	PHI:3968	Q4UTV7	XC_2466	339	Xanthomonas campestris	Black Rot Disease	Raphanus sativus (related: radish)	Aspartate alpha-decarboxylase	gene mutation	reduced virulence
L7_GM000246	57	3.27e-151	PHI:9321	D4I3E6	trpB	552	Erwinia amylovora	Fire blight	Malus domestica (related: apple)	Tryptophan synthase beta chain	gene mutation	reduced virulence
L7_GM000248	48.3	2.29e-57	PHI:9984	B2SL03	trpC (PXO_04004)	347	Xanthomonas oryzae	bacterial leaf blight	Oryza sativa (related: rice)	Indole-3-glycerol phosphate synthase	Gene deletion: full; gene complementation	reduced virulence
L7_GM000252	42	6.24e-77	PHI:4250	C5A9K4	aroB	337	Burkholderia glumae	Panicle Blight	Oryza sativa (related: rice)	3-dehydroquinate synthase	gene mutation	reduced virulence
L7_GM000255	46.3	5.60e-43	PHI:6438	Q59636	Ndk	287	Pseudomonas aeruginosa	nosocomial infections	Mus musculus (related: house mouse)	Host-responsive regulator/Nucleoside diphosphate kinase	Gene mutation	increased virulence (hypervirulence)
L7_GM000261	62.9	5.32e-33	PHI:8676	Q8NL12	hupB (XAC1081)	346	Xanthomonas citri	citrus canker	Citrus limon (related: lemon)	Histone-like protein	Gene mutation; gene complementation	reduced virulence
L7_GM000266	54.4	2.83e-124	PHI:9338	A4VY17	pdh	1307	Streptococcus suis	meningitis, septicemia, arthritis, pneumonia in pigs	Sus scrofa (related: Pig)	Pyruvate dehydrogenase	Gene deletion: full; gene complementation	reduced virulence
L7_GM000296	70.9	7.84e-115	PHI:5466	Q9L524	SrrAB	1280	Staphylococcus aureus	Osteomyelitis	Mus musculus (related: house mouse)	Bacterial two component system, SrrAB, which is known to help S. aureussurvive in low oxygen	gene mutation	reduced virulence
L7_GM000319	42.2	2.80e-31	PHI:6206	F5B5Y4	BbCypC	176275	Beauveria bassiana	white muscardine disease	Galleria mellonella (related: Greater wax moth)	Cyclophilin	gene deletion: full; gene complementation	unaffected pathogenicity
L7_GM000372	54.4	2.48e-193	PHI:6501	A0A0H2ZQ21	BglA3	1313	Streptococcus pneumoniae	Pneumococcal pneumonia	Mus musculus (related: house mouse)	6-Phospho- -Glucosidase	Gene mutation; gene complementation	reduced virulence
L7_GM000378	43.1	2.05e-71	PHI:6311	P60943	glcU	1280	Staphylococcus aureus	skin infections; food poisoning; respiratory diseases	Mus musculus (related: house mouse)	Glucose uptake protein	Gene mutation; gene complementation	unaffected pathogenicity
L7_GM000379	51.7	2.38e-163	PHI:9835	A0A384JMC8	bcpgd	40559	Botrytis cinerea	grey mould	Vitis vinifera (related: wine grape)	6-phosphogluconate dehydrogenase	Gene deletion: full; Gene complementation	reduced virulence
L7_GM000390	50.8	8.14e-81	PHI:8623	Q9K033	cab (NMB0789)	487	Neisseria meningitidis	septicemia	Homo sapiens (related: human)	Cysteine ATP binding protein	Other evidence: ectopic complementation	unaffected pathogenicity
L7_GM000397	45.6	4.11e-93	PHI:4610	A5IXN3	pdhB	2110	Mycoplasma agalactiae	Contagious Agalactia	Homo sapiens (related: human)	Pyruvate Dehyrogenase	gene mutation; gene complementation	reduced virulence
L7_GM000399	41.1	1.65e-114	PHI:7582	P9WHH9	Rv0462 (lpdC)	1773	Mycobacterium tuberculosis	tuberculosis	Homo sapiens (related: human)	Dihydrolipoamide dehydrogenase	altered gene expression / gene regulation: overexpression	increased virulence (hypervirulence)
L7_GM000404	49.5	1.79e-55	PHI:3219	Q5GZM8	fleQ	347	Xanthomonas oryzae	Bacterial Leaf Blight	Oryza sativa (related: rice)	Flagellar motility	gene deletion: full; gene complementation	unaffected pathogenicity
L7_GM000432	42.8	1.89e-45	PHI:6420	P64036	EF-P	28901	Salmonella enterica	salmonellosis	Mus musculus (related: house mouse)	Elongation factor	Altered gene expression / gene regulation: downregulation	increased virulence (hypervirulence)
L7_GM000442	44.2	6.15e-101	PHI:2961	C5BAT0	gcvP	67780	Edwardsiella ictaluri	Enteric Septicemia	Ictalurus punctatus (related: channel catfish)	Glycine dehydrogenase	gene deletion: partial	reduced virulence
L7_GM000462	47.7	3.32e-36	PHI:6967	Q9RGX0	spxA1	1639	Listeria monocytogenes	Listeriosis	Mus musculus (related: house mouse)	Redox-responsive transcription factor	Gene mutation	unaffected pathogenicity
L7_GM000469	41.6	4.40e-167	PHI:5354	W8TNJ3	ltaS	1280	Staphylococcus aureus	Skin Infections; Food Poisoning; Respiratory Diseases	Mus musculus (related: house mouse)	LTA synthase	other evidence: coinjection	increased virulence (hypervirulence)
L7_GM000480	61.3	4.37e-115	PHI:9450__PHI:9760	NA
L7_GM000481	58.9	1.02e-106	PHI:9450__PHI:9760	NA
L7_GM000487	77.4	7.26e-120	PHI:9968	Q81LW0	sodA1	1396	Bacillus cereus	no data found	Helicoverpa armigera (related: cotton bollworm)	Superoxide dismutase	Gene deletion: full	reduced virulence
L7_GM000502	55	7.54e-165	PHI:7619	Q8Y755	Lmo1450	1639	Listeria monocytogenes	Listeriosis	Homo sapiens (related: human)	DExD-box RNA-helicase	gene deletion: full	increased virulence (hypervirulence)
L7_GM000509	46.4	5.43e-73	PHI:9841	O51804	rpoS	666	Vibrio cholerae	infection	Drosophila melanogaster (related: fruit fly)	RNA polymerase sigma factor	Gene deletion: full	unaffected pathogenicity
L7_GM000535	54.2	1.32e-130	PHI:6986	P95830	DnaJ	1313	Streptococcus pneumoniae	Pneumococcal pneumonia	Mus musculus (related: house mouse)	Heat shock protein. PI3K and JNK signalling pathway	gene deletion: full	reduced virulence
L7_GM000599	51.6	1.11e-81	PHI:8623	Q9K033	cab (NMB0789)	487	Neisseria meningitidis	septicemia	Homo sapiens (related: human)	Cysteine ATP binding protein	Other evidence: ectopic complementation	unaffected pathogenicity
L7_GM000602	41.4	1.62e-32	PHI:8622	Q9K034	ctp (NMB0788)	487	Neisseria meningitidis	septicemia	Homo sapiens (related: human)	Cysteine transporter permease	Other evidence: ectopic complementation	unaffected pathogenicity
L7_GM000621	54.4	2.14e-139	PHI:9986	A0A0K0GQB7	metB (PXO_03157)	347	Xanthomonas oryzae	bacterial leaf blight	Oryza sativa (related: rice)	Cystathionine gamma-synthase (CGS) (O-succinylhomoserine(Thiol)-lyase)	Gene deletion: full; gene complementation	reduced virulence
L7_GM000622	40	4.02e-61	PHI:6556	Q4X256	mecA	746128	Aspergillus fumigatus	Invasive pulmonary aspergillosis	Mus musculus (related: house mouse)	Cystathionine-beta -synthase	gene deletion: full	reduced virulence
L7_GM000628	44.7	2.11e-38	PHI:7130	P64281	greA	28901	Salmonella enterica	Salmonellosis	Mus musculus (related: house mouse)	Transcription elongation factor	Gene mutation	loss of pathogenicity
L7_GM000638	44.7	8.46e-20	PHI:3148	Q8DRE1	spr0177	1313	Streptococcus pneumoniae	Pneumococcal Pneumonia	Lethal pathogen phenotype	essential gene	gene deletion: full	lethal
L7_GM000640	60.3	1.21e-28	PHI:3155	Q8CZ89	spr0175	1313	Streptococcus pneumoniae	Pneumococcal Pneumonia	Mus musculus (related: house mouse)	pathogenitcity related	gene deletion: full	reduced virulence
L7_GM000643	50	1.16e-78	PHI:8623	Q9K033	cab (NMB0789)	487	Neisseria meningitidis	septicemia	Homo sapiens (related: human)	Cysteine ATP binding protein	Other evidence: ectopic complementation	unaffected pathogenicity
L7_GM000661	51.8	9.15e-260	PHI:6720	A0A0H3N294	relA	1307	Streptococcus suis	Streptococcal toxic shock syndrome	Mus musculus (related: house mouse)	Bi-functional protein with (p)ppGpp synthetase and hydrolase domains	Gene disruption	reduced virulence
L7_GM000705	40	2.13e-48	PHI:4701	B2IQ18	radC	1313	Streptococcus pneumoniae	Pneumococcal Pneumonia	Mus musculus (related: house mouse)	DNA repair	gene deletion: full	reduced virulence
L7_GM000713	53.2	3.85e-161	PHI:3950	Q4UYA7	XC_0892	339	Xanthomonas campestris	Black Rot Disease	Raphanus sativus (related: radish)	Glutamate-1-semialdehyde aminotransferase	gene mutation	reduced virulence
L7_GM000724	55.8	4.17e-299	PHI:6583	Q9KQS8	LonA	666	Vibrio cholerae	cholera	Mus musculus (related: house mouse)	Protease Regulates Biofilm Formation, Motility, Virulence, and the Type VI Secretion System	Gene mutation; gene complementation	reduced virulence
L7_GM000726	71.8	6.13e-211	PHI:3004	A6QHK8	ClpX	1280	Staphylococcus aureus	Skin Infections; Food Poisoning; Respiratory Diseases	Mus musculus (related: house mouse)	Part of proteolytic complex	gene deletion: full	reduced virulence
L7_GM000729	54.3	2.30e-71	PHI:9980	B2SNH3	leuD (PXO_02612)	347	Xanthomonas oryzae	bacterial leaf blight	Oryza sativa (related: rice)	3-Isopropylmalate dehydratase small subunit	Gene deletion: full; gene complementation	reduced virulence
L7_GM000730	59.8	6.52e-199	PHI:8964	W9BBU8	leuC	573	Klebsiella pneumoniae	pneumonia	Mus musculus (related: house mouse)	3-Isopropylmalate dehydratase large subunit	Gene deletion: full	reduced virulence
L7_GM000731	57.4	5.93e-131	PHI:9979	A0A0K0GP65	leuB (PXO_02610)	347	Xanthomonas oryzae	bacterial leaf blight	Oryza sativa (related: rice)	3-Isopropylmalate dehydrogenase	Gene deletion: full; gene complementation	reduced virulence
L7_GM000732	46.1	2.53e-143	PHI:8962	B5Y1W2	leuA	573	Klebsiella pneumoniae	pneumonia	Mus musculus (related: house mouse)	2-Isopropylmalate synthase	Gene deletion: full	reduced virulence
L7_GM000733	60.3	4.91e-128	PHI:9988	B2SNG5	ilvC (PXO_02605)	347	Xanthomonas oryzae	bacterial leaf blight	Oryza sativa (related: rice)	Ketol-acid reductoisomerase	Gene deletion: full; gene complementation	reduced virulence
L7_GM000735	45.1	1.91e-154	PHI:358	Q6SSJ3	ILV2	5207	Cryptococcus neoformans	Cryptococcosis	Mus musculus (related: house mouse)	Acetolactate synthase	gene disruption; gene complementation	loss of pathogenicity
L7_GM000743	43	5.11e-133	PHI:8561	Q99ZA6	dltA (M5005_Spy_1073)	1314	Streptococcus pyogenes	infections	Homo sapiens (related: human)	Putative D-alanine-D-alanyl carrier protein ligase	Gene mutation	reduced virulence
L7_GM000782	68.4	1.22e-50	PHI:7258	P0A4L3	TrxA	1639	Listeria monocytogenes	Listeriosis	Mus musculus (related: house mouse)	Oxidoreductase	Gene deletion: full; gene complementation	reduced virulence
L7_GM000802	44.3	1.98e-150	PHI:7577	Q8ZR28	cstA	28901	Salmonella enterica	salmonellosis	Caenorhabditis elegans (related: roundworm)	Peptide-utilizing carbon starvation protein	gene deletion: full	reduced virulence
L7_GM000813	46.6	2.80e-174	PHI:9934	A0A133Q5J9	lytS	28035	Staphylococcus lugdunensis	infective endocarditis	Homo sapiens (related: human)	Sensor protein	Gene deletion: full; gene complementation	unaffected pathogenicity
L7_GM000821	52.7	4.18e-53	PHI:3464	P67320	nrdR	1314	Streptococcus pyogenes	Toxic Shock Syndrome	Mus musculus (related: house mouse)	regulator	gene mutation; gene complementation	reduced virulence
L7_GM000824	47.2	1.94e-97	PHI:6904	P0A038	GAPDH	1280	Staphylococcus aureus	white muscardine disease	Galleria mellonella (related: Greater wax moth)	Glyceraldehyde-3-phosphate dehydrogenase	Functional test in host: direct injection	reduced virulence
L7_GM000831	46.8	8.32e-61	PHI:5466	Q9L524	SrrAB	1280	Staphylococcus aureus	Osteomyelitis	Mus musculus (related: house mouse)	Bacterial two component system, SrrAB, which is known to help S. aureussurvive in low oxygen	gene mutation	reduced virulence
L7_GM000839	52.8	8.23e-160	PHI:10107	A0A0F6B0X2	STM14_RS07745 (pykF)	28901	Salmonella enterica	Infections	Lactuca sativa (related: garden lettuce)	Pyruvate kinase I	Gene deletion: full	reduced virulence
L7_GM000840	57.5	9.96e-128	PHI:9309	D4HUC7	pfkA	552	Erwinia amylovora	Fire blight	Malus domestica (related: apple)	ATP-dependent 6-phosphofructokinase	gene mutation	reduced virulence
L7_GM000848	48.7	1.17e-98	PHI:4223	Q04K27	Pde2	1313	Streptococcus pneumoniae	Pneumonia	Mus musculus (related: house mouse)	c-di-AMP phosphodiesterase activity	gene deletion: full	reduced virulence
L7_GM000854	59.2	4.36e-195	PHI:4922	Q04MW6	argGH	1313	Streptococcus pneumoniae	Pneumococcal Pneumonia	Mus musculus (related: house mouse)	Arginine Synthesis	gene deletion: full; gene complementation	reduced virulence
L7_GM000855	43.4	1.41e-105	PHI:9316	D4HUG4	argG	552	Erwinia amylovora	Fire blight	Malus domestica (related: apple)	Argininosuccinate synthase	gene mutation	reduced virulence
L7_GM000857	43.8	1.30e-111	PHI:9843	A0A0H3Q0Y8	ackA	666	Vibrio cholerae	infection	Drosophila melanogaster (related: fruit fly)	Acetate kinase	Gene deletion: full	unaffected pathogenicity
L7_GM000865	55.3	2.25e-168	PHI:7618	Q8Y7M8	Lmo1246	1639	Listeria monocytogenes	Listeriosis	Homo sapiens (related: human)	DExD-box RNA-helicase	gene deletion: full	increased virulence (hypervirulence)
L7_GM000869	41	6.47e-50	PHI:6673	A0A0H3JRA8	SAV1322	1280	Staphylococcus aureus	skin infections; food poisoning; respiratory diseases	Mus musculus (related: house mouse)	Two-component response regulator	Gene mutation; gene complementation	reduced virulence
L7_GM000871	48.4	3.14e-75	PHI:9214	A0A0E0UWL3	virR	1639	Listeria monocytogenes	listeriosis	Mus musculus (related: house mouse)	Putative two-component response regulator	Gene deletion: full; gene complementation	unaffected pathogenicity
L7_GM000873	57.9	2.10e-99	PHI:6579	A0A0H3JS81	VraD	1280	Staphylococcus aureus	skin infections; food poisoning; respiratory diseases	Galleria mellonella (related: Greater wax moth)	Involved in Gallidermin and Daptomycin Resistance	Gene mutation; gene complementation	reduced virulence
L7_GM000888	41.3	1.29e-98	PHI:6629	A0A0H2WXT5	brnQ1	1280	Staphylococcus aureus	skin infections; food poisoning; respiratory diseases	Mus musculus (related: house mouse)	BCAA transporter	Gene deletion: full; gene complementation	reduced virulence
L7_GM000889	40	9.07e-102	PHI:6629	A0A0H2WXT5	brnQ1	1280	Staphylococcus aureus	skin infections; food poisoning; respiratory diseases	Mus musculus (related: house mouse)	BCAA transporter	Gene deletion: full; gene complementation	reduced virulence
L7_GM000907	59.1	1.66e-133	PHI:4564	I3U3N8	CcpA	1352	Enterococcus faecium	Endocarditis	Rattus (related: rat)	global transcriptional regulator of carbon catabolite repression	gene mutation; gene complementation	reduced virulence
L7_GM000930	41.3	2.50e-64	PHI:6556	Q4X256	mecA	746128	Aspergillus fumigatus	Invasive pulmonary aspergillosis	Mus musculus (related: house mouse)	Cystathionine-beta -synthase	gene deletion: full	reduced virulence
L7_GM000951	48.9	3.05e-84	PHI:9444	J4VZT4	Bbakr1 (XP_008600433.1)	176275	Beauveria bassiana	white muscardine disease	Galleria mellonella (related: Greater wax moth)	Aldo/keto reductase	altered gene expression / gene regulation: overexpression	unaffected pathogenicity
L7_GM000977	54.8	6.43e-146	PHI:877	G4NCL5	MGG_00383	318829	Magnaporthe oryzae	Rice Blast	Oryza sativa (related: rice)	Hypothetical protein	gene disruption	reduced virulence
L7_GM000978	49.6	7.58e-166	PHI:424	F5HAA8	PCK1	5207	Cryptococcus neoformans	Cryptococcosis	Mus musculus (related: house mouse)	Phosphoenolpyruvate carboxykinase	gene deletion; gene complementation	reduced virulence
L7_GM000998	45.6	3.55e-38	PHI:4577	Q836D3	AI-2	1351	Enterococcus faecalis	Probiotic Gut Bacteria	Mus musculus (related: house mouse)	Quorum Sensing	other evidence	increased virulence (hypervirulence)
L7_GM001025	43.6	3.18e-137	PHI:7788	Q882F5	AldB (PSPTO_2673)	317	Pseudomonas syringae	bacterial speck of tomato	Arabidopsis thaliana (related: thale cress)	Indole-3-acetaldehyde dehydrogenase	Gene disruption	reduced virulence
L7_GM001084	42.1	2.05e-16	PHI:6985	A0A0F6B6S3	mcpB	28901	Salmonella enterica	Salmonellosis	Homo sapiens (related: human)	Methyl-accepting chemotaxis protein	gene deletion: full	reduced virulence
L7_GM001085	40	9.70e-22	PHI:6984	A0A0F6B6Z8	mcpC	28901	Salmonella enterica	Salmonellosis	Homo sapiens (related: human)	Methyl-accepting chemotaxis protein	gene deletion: full	reduced virulence
L7_GM001087	41.5	1.37e-19	PHI:6980	A0A0F6B845	tcp	28901	Salmonella enterica	Salmonellosis	Homo sapiens (related: human)	Methyl-accepting chemotaxis protein	gene deletion: full	reduced virulence
L7_GM001104	48.7	9.28e-50	PHI:9701	A0A2T0ANK5	lrp	1496	Clostridioides difficile	pseudomembranous colitis	Chlorocebus aethiops (related: grivet)	TranscriptionalRegulator	Gene mutation; gene complementation	increased virulence (hypervirulence)
L7_GM001124	54.1	6.86e-253	PHI:7818	A6QFG2	MnhA1	1280	Staphylococcus aureus	skin infections; food poisoning; respiratory diseases	Mus musculus (related: house mouse)	Multi-subunit Na+/H+ (Mnh) antiporter	Gene deletion: full; gene complementation	reduced virulence
L7_GM001131	42.1	1.21e-25	PHI:6270	Q8XBU9	ybdB	562	Escherichia coli	Urinary tract infections	Mus musculus (related: house mouse)	Proofreading thioesterase	Gene mutation	lethal
L7_GM001178	82.2	4.10e-40	PHI:3348	Q2FID9	nfu	1280	Staphylococcus aureus	Skin Infections; Food Poisoning; Respiratory Diseases	Mus musculus (related: house mouse)	aids in the maturation of Iron-Sulphur proteins	gene deletion: full; gene complementation	reduced virulence
L7_GM001193	80.7	2.12e-176	PHI:9458	Q2FIE9	lipA (SAUSA300_0829)	1280	Staphylococcus aureus	skin infections; food poisoning; respiratory diseases	Mus musculus (related: house mouse)	Lipoic acid synthetase	Gene deletion: full; gene complementation	reduced virulence
L7_GM001202	45.3	4.90e-123	PHI:4508	A7EU07	Ss-odc1	5180	Sclerotinia sclerotiorum	White Mold	Apium graveolens (no common name found)	oxalate decarboxylase	gene deletion: full; gene complementation	unaffected pathogenicity
L7_GM001207	41	4.97e-56	PHI:8009	P15029	fecD	562	Escherichia coli	Bovine mastitis	Bos taurus (related: cattle)	Fe(3+) dicitrate transport system permease protein	Gene deletion: full; gene complementation	reduced virulence
L7_GM001224	41.2	1.12e-114	PHI:6893__PHI:10099	NA
L7_GM001226	50.5	1.21e-145	PHI:10102	A0A0F6B0W7	STM14_RS07720 (sufS)	28901	Salmonella enterica	Infections	Lactuca sativa (related: garden lettuce)	Cysteine desulfurase	Gene deletion: full	reduced virulence
L7_GM001228	53.3	1.04e-88	PHI:10100	A0A0F6B0W5	STM14_RS07710 (sufC)	28901	Salmonella enterica	Infections	Lactuca sativa (related: garden lettuce)	Fe-S cluster assembly ATPase	Gene deletion: full	reduced virulence
L7_GM001233	42.1	1.89e-50	PHI:8968	A0A086IQC3	proV	573	Klebsiella pneumoniae	pneumonia	Mus musculus (related: house mouse)	Glycine betaine/L-proline transport ATP-binding protein	Gene deletion: full	reduced virulence
L7_GM001239	56.9	5.12e-44	PHI:6968	Q8Y4L1	spxA2	1639	Listeria monocytogenes	Listeriosis	Mus musculus (related: house mouse)	Redox-responsive transcription factor	Gene mutation	unaffected pathogenicity
L7_GM001241	42.3	1.41e-90	PHI:3688	Q5AJ90	Fox3p	5476	Candida albicans	Disseminated Candidiasis	Gallus gallus (related: chicken)	3-ketoacyl-CoA thiolases	gene deletion: full	unaffected pathogenicity
L7_GM001247	52.3	3.73e-94	PHI:7541	W9B5Y9	FepC (VK055_1930)	573	Klebsiella pneumoniae	pneumonia	Mus musculus (related: house mouse)	Ferric vibriobactin ABC transporter, ATP-binding protein	gene deletion: full	reduced virulence
L7_GM001251	53.8	9.08e-97	PHI:7069	A0A0E0USK4	htrA	1639	Listeria monocytogenes	listeriosis	Homo sapiens (related: human)	Secreted chaperone/protease	Gene mutation	reduced virulence
L7_GM001256	62	2.74e-201	PHI:10048	Q8ZPL7	fumC	28901	Salmonella enterica	Salmonellosis	Mus musculus (related: house mouse)	Fumarate hydratase class II	Gene mutation; gene complementation	reduced virulence
L7_GM001262	56	4.07e-77	PHI:7986	A0A0Z9GQC2	vraR	1307	Streptococcus suis	streptococcal toxic shock syndrome	Mus musculus (related: house mouse)	Response regulator	Gene deletion: full; gene complementation	reduced virulence
L7_GM001270	41.9	4.50e-54	PHI:7909	Q66FK0	hmuV	633	Yersinia pseudotuberculosis	zoonotic infection	Ovis aries (related: sheep)	ABC hemin transporter, permease subunit	gene deletion: full	unaffected pathogenicity
L7_GM001271	40.1	1.20e-56	PHI:7908	Q66FJ9	hmuU	633	Yersinia pseudotuberculosis	zoonotic infection	Ovis aries (related: sheep)	Hemin import ATP-binding protein	gene deletion: full	unaffected pathogenicity
L7_GM001280	44	4.34e-79	PHI:7541	W9B5Y9	FepC (VK055_1930)	573	Klebsiella pneumoniae	pneumonia	Mus musculus (related: house mouse)	Ferric vibriobactin ABC transporter, ATP-binding protein	gene deletion: full	reduced virulence
L7_GM001281	40.1	7.79e-67	PHI:8009	P15029	fecD	562	Escherichia coli	Bovine mastitis	Bos taurus (related: cattle)	Fe(3+) dicitrate transport system permease protein	Gene deletion: full; gene complementation	reduced virulence
L7_GM001293	46.6	2.87e-77	PHI:9444	J4VZT4	Bbakr1 (XP_008600433.1)	176275	Beauveria bassiana	white muscardine disease	Galleria mellonella (related: Greater wax moth)	Aldo/keto reductase	altered gene expression / gene regulation: overexpression	unaffected pathogenicity
L7_GM001302	40.6	1.34e-53	PHI:10085	A0A0F6B5T1	STM14_RS15360	28901	Salmonella enterica	Infections	Lactuca sativa (related: garden lettuce)	Putative inner membrane protein	Gene deletion: full	unaffected pathogenicity
L7_GM001303	53.7	1.18e-112	PHI:8585	Q47723	efaA	1351	Enterococcus faecalis	nosocomial infections	Homo sapiens (related: human)	Endocarditis specific antigen	Gene deletion: full; gene complementation	reduced virulence
L7_GM001308	41.3	4.55e-114	PHI:10048	Q8ZPL7	fumC	28901	Salmonella enterica	Salmonellosis	Mus musculus (related: house mouse)	Fumarate hydratase class II	Gene mutation; gene complementation	reduced virulence
L7_GM001311	43.9	5.00e-214	PHI:8812	A0A0D5YKF1	CopA (ABUW_2707)	470	Acinetobacter baumannii	nosocomial infections	Mus musculus (related: house mouse)	Copper-translocating P-type ATPase	Gene mutation	reduced virulence
L7_GM001313	47.1	1.03e-21	PHI:4070	O07434	RicR	1773	Mycobacterium tuberculosis	Tuberculosis	Mus musculus (related: house mouse)	Copper-Responsive RicR Regulon	gene mutation; gene complementation	reduced virulence
L7_GM001319	77.1	3.69e-86	PHI:7002	P66860	smpB	1639	Listeria monocytogenes	Listeriosis	Mus musculus (related: house mouse)	RNA-binding protein	Gene deletion: full; gene complementation	reduced virulence
L7_GM001331	45.5	1.10e-61	PHI:8968	A0A086IQC3	proV	573	Klebsiella pneumoniae	pneumonia	Mus musculus (related: house mouse)	Glycine betaine/L-proline transport ATP-binding protein	Gene deletion: full	reduced virulence
L7_GM001345	52.4	3.93e-106	PHI:6904	P0A038	GAPDH	1280	Staphylococcus aureus	white muscardine disease	Galleria mellonella (related: Greater wax moth)	Glyceraldehyde-3-phosphate dehydrogenase	Functional test in host: direct injection	reduced virulence
L7_GM001349	43.3	3.46e-54	PHI:10060	A0A0F6B5Q0	STM14_RS15235	28901	Salmonella enterica	Infections	Lactuca sativa (related: garden lettuce)	Anaerobic nitric oxide reductase flavorubredoxin	Gene deletion: full	unaffected pathogenicity
L7_GM001356	44.5	1.55e-66	PHI:7820	H7C7Q3	oppD (bb0334)	139	Borreliella burgdorferi	Lyme disease	Mus musculus (related: house mouse)	Oligopepeptide (Opp) transporter that drives transport by hydrolyzing ATP	Gene mutation; Chemical complementation	reduced virulence
L7_GM001360	47.3	1.62e-109	PHI:9940	Q0P9D3	pglE	197	Campylobacter jejuni	gastroenteritis	Homo sapiens (related: human)	UDP-N-acetylbacillosamine transaminase	Gene deletion: full	reduced virulence
L7_GM001370	42.5	3.96e-114	PHI:4729	Q5NEZ1	wbtA	263	Francisella tularensis	Tularemia	Mus musculus (related: house mouse)	no data found	gene mutation	reduced virulence
L7_GM001371	41.3	1.45e-46	PHI:7004	A8YPQ5	CapB2	1280	Staphylococcus aureus	skin infections; food poisoning; respiratory diseases	Mus musculus (related: house mouse)	Tyrosine kinase	Gene deletion: full; gene complementation	reduced virulence
L7_GM001377	40.6	1.73e-63	PHI:8009	P15029	fecD	562	Escherichia coli	Bovine mastitis	Bos taurus (related: cattle)	Fe(3+) dicitrate transport system permease protein	Gene deletion: full; gene complementation	reduced virulence
L7_GM001380	44.3	3.72e-49	PHI:4689	Q8Y9V5	pgdA	1639	Listeria monocytogenes	Listeriosis	Mus musculus (related: house mouse)	Peptidoglycan deacetylase	gene mutation	reduced virulence
L7_GM001390	82.1	3.07e-109	PHI:3005	P63786	ClpP	1280	Staphylococcus aureus	Skin Infections; Food Poisoning; Respiratory Diseases	Mus musculus (related: house mouse)	Part of proteolytic complex	gene deletion: full	reduced virulence
L7_GM001411	41.4	8.79e-46	PHI:7790	G7TE30	HisB	347	Xanthomonas oryzae	rice bacterial blight	Oryza sativa (related: rice)	Bifunctional enzyme implicated in the imidazoleglycerol-phosphate dehydratase activity	Gene deletion: full; gene complementation	reduced virulence
L7_GM001412	44.6	3.62e-98	PHI:9983	A0A0K0GKU8	hisD (PXO_00833)	347	Xanthomonas oryzae	bacterial leaf blight	Oryza sativa (related: rice)	Histidinol dehydrogenase	Gene deletion: full; gene complementation	reduced virulence
L7_GM001422	45.8	1.22e-92	PHI:4881	B5E5S1	HPr	1313	Streptococcus pneumoniae	Pneumococcal Pneumonia	Lethal pathogen phenotype	HPr(Ser) kinase/phosphatase	gene mutation	lethal
L7_GM001440	42.8	4.28e-57	PHI:5466	Q9L524	SrrAB	1280	Staphylococcus aureus	Osteomyelitis	Mus musculus (related: house mouse)	Bacterial two component system, SrrAB, which is known to help S. aureussurvive in low oxygen	gene mutation	reduced virulence
L7_GM001445	46	5.24e-59	PHI:3114	N0A4X7	FrxA	210	Helicobacter pylori	Gastric Infections	Mus musculus (related: house mouse)	NADH-flavin oxidoreductase	gene mutation: characterised; gene complementation	reduced virulence
L7_GM001460	46.2	7.30e-255	PHI:5240	A0A059ZR97	secA	470	Acinetobacter baumannii	Nosocomial Infections	Galleria mellonella (related: greater wax moth)	Iron utilization	gene mutation; gene complementation	reduced virulence
L7_GM001462	40.6	1.55e-21	PHI:6984	A0A0F6B6Z8	mcpC	28901	Salmonella enterica	Salmonellosis	Homo sapiens (related: human)	Methyl-accepting chemotaxis protein	gene deletion: full	reduced virulence
L7_GM001468	40	3.65e-16	PHI:2682	P69917	csrA	28901	Salmonella enterica	Food Poisoning	Mus musculus (related: house mouse)	Regulators of systemic infection	gene deletion: full; gene complementation	reduced virulence
L7_GM001480	63.3	7.95e-102	PHI:4690	Q6DL91	degU	1639	Listeria monocytogenes	Listeriosis	Mus musculus (related: house mouse)	Orphan response regulator	gene mutation	reduced virulence
L7_GM001501	68.4	1.83e-131	PHI:6144	A0A0E0UVG9	galU	1639	Listeria monocytogenes	listeriosis	Mus musculus (related: house mouse)	Resistance to a Wall teichoic acid (WTA)-binding bacteriophage	Gene mutation	reduced virulence
L7_GM001534	41.5	3.13e-105	PHI:9510	Q83EH4	CBU_0347	777	Coxiella burnetii	Q fever	Galleria mellonella (related: greater wax moth)	D-xylose-proton symporter	Gene mutation; gene complementation	unaffected pathogenicity
L7_GM001550	40	1.07e-71	PHI:7533	A0A076ZPI5	VK055_1939	573	Klebsiella pneumoniae	pneumonia	Mus musculus (related: house mouse)	Branched-chain amino acid transport system/permease component family protein	gene deletion: full	unaffected pathogenicity
L7_GM001554	51.5	2.30e-205	PHI:8543	Q836A5	AlsS	1351	Enterococcus faecalis	nosocomial infections	Galleria mellonella (related: Greater wax moth)	α-Acetolactate synthase	gene deletion: full	reduced virulence
L7_GM001581	43.2	3.15e-28	PHI:8622	Q9K034	ctp (NMB0788)	487	Neisseria meningitidis	septicemia	Homo sapiens (related: human)	Cysteine transporter permease	Other evidence: ectopic complementation	unaffected pathogenicity
L7_GM001582	57.7	4.03e-90	PHI:8623	Q9K033	cab (NMB0789)	487	Neisseria meningitidis	septicemia	Homo sapiens (related: human)	Cysteine ATP binding protein	Other evidence: ectopic complementation	unaffected pathogenicity
L7_GM001583	41.6	6.90e-82	PHI:2710	H8ZZ79	mepB	474922	Colletotrichum gloeosporioides	Anthracnose	Persea americana (related: avocado)	Ammonium Transporters	gene deletion: full; gene complementation	reduced virulence
L7_GM001603	49.3	2.05e-132	PHI:7630	Q9HVW7	murA	287	Pseudomonas aeruginosa	Infections	Lactuca sativa (related: garden lettuce)	UDP-N-acetylglucosamine 1-carboxyvinyltransferase	gene deletion: full	unaffected pathogenicity
L7_GM001609	51.6	1.19e-97	PHI:8019	A8YY71	atpG	1280	Staphylococcus aureus	sepsis	Mus musculus (related: house mouse)	F1F0 ATPase	Gene mutation; gene complementation	reduced virulence
L7_GM001618	55.7	1.48e-162	PHI:2962	C5BEV2	glyA	67780	Edwardsiella ictaluri	Enteric Septicemia	Ictalurus punctatus (related: channel catfish)	Serine h ydroxymethyltra nsferase	gene deletion: partial	reduced virulence
L7_GM001628	72.8	7.38e-187	PHI:9821	Q8Y4A8	prfA (lmo2543)	1639	Listeria monocytogenes	Listeriosis	Homo sapiens (related: human)	Peptide chain release factor 1	Gene deletion: full	reduced virulence
L7_GM001634	67.7	1.07e-192	PHI:8558	T1YC56	Rho	1280	Staphylococcus aureus	nosocomial infections	Mus musculus (related: house mouse)	Transcriptional regulator	Gene mutation; gene complementation	increased virulence (hypervirulence)
L7_GM001635	51.4	4.54e-110	PHI:6486__PHI:6487	NA
L7_GM001636	46.9	4.79e-124	PHI:7630	Q9HVW7	murA	287	Pseudomonas aeruginosa	Infections	Lactuca sativa (related: garden lettuce)	UDP-N-acetylglucosamine 1-carboxyvinyltransferase	gene deletion: full	unaffected pathogenicity
L7_GM001638	78.6	5.36e-163	PHI:6903	P99075	FbaA	1280	Staphylococcus aureus	white muscardine disease	Galleria mellonella (related: Greater wax moth)	Fructose-bisphosphate aldolase	Functional test in host: direct injection	reduced virulence
L7_GM001645	41.2	9.90e-88	PHI:8928	G4NFW7	MoSCAD2 (MGG_08690)	318829	Magnaporthe oryzae	Rice Blast	Oryza sativa (related: rice)	3-Hydroxy acylCoA dehydrogenase	Gene deletion: full; gene complementation	loss of pathogenicity
L7_GM001648	44.5	1.23e-97	PHI:5082	G4MVC4	MoAcat1	318829	Magnaporthe oryzae	Rice Blast	Hordeum vulgare (related: barley)	Acetyl-CoA acetyltransferas	gene deletion: full; gene complementation	reduced virulence
L7_GM001684	46.6	9.27e-79	PHI:9842	Q9KT08	pta	666	Vibrio cholerae	infection	Drosophila melanogaster (related: fruit fly)	Phosphate acetyltransferase	Gene deletion: full	unaffected pathogenicity
L7_GM001699	42.7	3.36e-76	PHI:6157	F8U971	bcdh	40559	Botrytis cinerea	Grey Mold Fungus	Phaseolus vulgaris (related: kidney bean)	UDP-glucose-4,6-dehydratase	gene deletion: full; gene complementation	unaffected pathogenicity
L7_GM001700	41.1	5.53e-61	PHI:7634	Q9HU22	rmlA	287	Pseudomonas aeruginosa	Infections	Lactuca sativa (related: garden lettuce)	Glucose-1-phosphate thymidylyltransferase	gene deletion: full	loss of pathogenicity
L7_GM001705	41.1	9.16e-87	PHI:7949	A6TFA0	arnB	573	Klebsiella pneumoniae	pneumonia	Galleria mellonella (related: Greater wax moth)	Putative aminotransferase	Gene mutation	unaffected pathogenicity
L7_GM001737	63.3	5.94e-307	PHI:4038	A6QFR9	qoxB	1280	Staphylococcus aureus	Skin Infections; Food Poisoning; Respiratory Diseases	Mus musculus (related: house mouse)	Terminal Oxidases	gene mutation	reduced virulence
L7_GM001741	46.5	7.47e-98	PHI:2589	Q7YZA8	TcGALE	5693	Trypanosoma cruzi	Chagas Disease	Lethal pathogen phenotype	UDP-glucose 4 -epimerase is encoded by the TcGALE gene	gene deletion: full	lethal
L7_GM001745	43.7	5.85e-29	PHI:6145	Q9ZH29	gtcA	1639	Listeria monocytogenes	listeriosis	Mus musculus (related: house mouse)	Resistance to a Wall teichoic acid (WTA)-binding bacteriophage	Gene mutation	reduced virulence
L7_GM001756	46.1	3.62e-137	PHI:9229	P32705	actP	562	Escherichia coli	avian colisepticemia	Mus musculus (related: house mouse)	Acetate/glycolate:cation symporter	gene mutation; gene complementation	unaffected pathogenicity
L7_GM001766	53.7	1.00e-84	PHI:8623	Q9K033	cab (NMB0789)	487	Neisseria meningitidis	septicemia	Homo sapiens (related: human)	Cysteine ATP binding protein	Other evidence: ectopic complementation	unaffected pathogenicity
L7_GM001783	40	2.85e-18	PHI:8620	Q8E1M5	cel-EIIB (SAG0329)	1311	Streptococcus agalactiae	Pneumonia and meningitis in neonates , mastitis in cows, and meningoencephalitis in fish	Oreochromis niloticus (related: nile tilapia)	Phosphoenolpyruvate (PEP)-dependent sugar phosphotransferase system (PTS), cellobiose-specific IIB component	Gene deletion: full; gene complementation	reduced virulence
L7_GM001796	40.9	1.26e-59	PHI:7541	W9B5Y9	FepC (VK055_1930)	573	Klebsiella pneumoniae	pneumonia	Mus musculus (related: house mouse)	Ferric vibriobactin ABC transporter, ATP-binding protein	gene deletion: full	reduced virulence
L7_GM001797	40.1	9.09e-58	PHI:8009	P15029	fecD	562	Escherichia coli	Bovine mastitis	Bos taurus (related: cattle)	Fe(3+) dicitrate transport system permease protein	Gene deletion: full; gene complementation	reduced virulence
L7_GM001800	42.6	6.26e-67	PHI:7541	W9B5Y9	FepC (VK055_1930)	573	Klebsiella pneumoniae	pneumonia	Mus musculus (related: house mouse)	Ferric vibriobactin ABC transporter, ATP-binding protein	gene deletion: full	reduced virulence
L7_GM001817	42.2	1.67e-122	PHI:6501	A0A0H2ZQ21	BglA3	1313	Streptococcus pneumoniae	Pneumococcal pneumonia	Mus musculus (related: house mouse)	6-Phospho- -Glucosidase	Gene mutation; gene complementation	reduced virulence
L7_GM001826	42.3	9.39e-123	PHI:10048	Q8ZPL7	fumC	28901	Salmonella enterica	Salmonellosis	Mus musculus (related: house mouse)	Fumarate hydratase class II	Gene mutation; gene complementation	reduced virulence
L7_GM001849	40.7	7.84e-72	PHI:4630	P11989	PafR	562	Escherichia coli	Urinary Tract Infections	Mus musculus (related: house mouse)	Transcription Regulator	gene deletion: full; gene complementation	reduced virulence
L7_GM001864	41.8	2.97e-07	PHI:5549	A0A0H6ZQK4	ohrR	666	Vibrio cholerae	Cholera	Mus musculus (related: house mouse)	AphB and OhrR monitor redox-potential changes and respond with different kinetics	gene mutation	reduced virulence
L7_GM001917	40.4	8.44e-51	PHI:9216	Q8Y6E0	virB (lmo1747)	1639	Listeria monocytogenes	listeriosis	Mus musculus (related: house mouse)	ABC transporter	Gene deletion: full; gene complementation	unaffected pathogenicity
L7_GM001953	42.3	8.24e-105	PHI:7742	P0A1P6	glnA	28901	Salmonella enterica	Salmonellosis	Homo sapiens (related: human)	Glutamine synthetase	Gene deletion: full; Chemical complementation	reduced virulence
L7_GM001966	45.6	5.64e-18	PHI:9251__PHI:9574	NA
L7_GM001995	73.6	1.77e-206	PHI:2965__PHI:6427__PHI:8891	NA
L7_GM001996	69.1	6.38e-160	PHI:4702	P0A452	recA	1313	Streptococcus pneumoniae	Pneumococcal Pneumonia	Mus musculus (related: house mouse)	DNA recombination and repair	gene deletion: full	reduced virulence
L7_GM002014	46.2	1.28e-171	PHI:7056	Q836D0	rnjB	1351	Enterococcus faecalis	nosocomial infections	Mus musculus (related: house mouse)	RNase J2	Gene mutation; gene complementation	reduced virulence
L7_GM002024	49.4	6.49e-215	PHI:3878	Q8ZLT3	pnp	28901	Salmonella enterica	Food Poisoning	Sus scrofa (related: pig)	polynucleotide phosphorylase, an exoribonuclease involved in RNA processing and degradation	gene mutation	reduced virulence
L7_GM002032	45.5	5.74e-22	PHI:3149	Q8DQV4	spr0479	1313	Streptococcus pneumoniae	Pneumococcal Pneumonia	Lethal pathogen phenotype	essential gene	gene deletion: full	lethal
L7_GM002059	42.8	3.65e-162	PHI:8731	P40729	flhA	28901	Salmonella enterica	Typhoid	Mus musculus (related: house mouse)	Flagellar biosynthesis protein	Gene mutation	reduced virulence
L7_GM002067	46.5	1.45e-93	PHI:6194	Q72RB2	fliM	173	Leptospira interrogans	Leptospirosis	Cricetinae (related: hamsters)	Flagellar motor switch protein	Gene mutation; gene complementation	reduced virulence
L7_GM002075	49.5	2.85e-136	PHI:9184	A0A0H3LK50	bscN	518	Bordetella bronchiseptica	infectious bronchitis	Rattus rattus (related: black rat)	Putative ATP synthase in type III secretion	gene mutation	unaffected pathogenicity
L7_GM002082	80.3	3.74e-143	PHI:2982	B7HLG1	CodY	1396	Bacillus cereus	Gastrointestinal Diseases And Local And Systemic Infections	Galleria mellonella (related: greater wax moth)	Nutrient-responsive regulator	gene deletion: full	reduced virulence
L7_GM002107	50.7	2.49e-20	PHI:8556	O52658	Acp1 (PA1869)	287	Pseudomonas aeruginosa	nosocomial infections	Mus musculus (related: house mouse)	Acyl carrier protein	Gene deletion: full; gene complementation	increased virulence (hypervirulence)
L7_GM002108	55.5	3.22e-84	PHI:5271	Q8Y0J2	fabG1	305	Ralstonia solanacearum	Bacterial Wilt	Solanum lycopersicum (related: tomato)	3-ketoacyl-acyl carrier protein reductase	gene disruption; gene complementation	lethal
L7_GM002109	48.4	2.28e-90	PHI:7916	Q99UN8	fabD	1280	Staphylococcus aureus	reduced virulence	Galleria mellonella (related: Greater wax moth)	Malonyl CoA-acyl carrier protein transacylase	Gene mutation	reduced virulence
L7_GM002122	40.6	1.87e-119	PHI:4155__PHI:8151	NA
L7_GM002123	41.8	9.10e-60	PHI:10175	Q9RL81	Stp1	1280	Staphylococcus aureus	endocarditis, pneumonia, septicemia	Ovis aries (related: sheep)	Protein-serine/threonine phosphatase	Gene deletion: full; Gene complementation	reduced virulence
L7_GM002126	54.7	1.65e-119	PHI:3999	A6QGB6	FMT	1280	Staphylococcus aureus	Skin Infections; Food Poisoning; Respiratory Diseases	Mus musculus (related: house mouse)	formyl methionyl transferase	gene mutation	reduced virulence
L7_GM002149	46.2	4.86e-99	PHI:9328	D4I0H1	carA	552	Erwinia amylovora	Fire blight	Nicotiana tabacum (related: common tobacco)	Carbamoyl-phosphate synthase small chain	gene mutation	reduced virulence
L7_GM002153	51.7	1.09e-57	PHI:8614	P65946	pyrR (SP_1278)	1313	Streptococcus pneumoniae	Pneumococcal pneumonia	Mus musculus (related: house mouse)	RNA cis-regulator	Gene mutation	loss of pathogenicity
L7_GM002155	48.5	3.01e-34	PHI:9799	Q9A0D2	adcAII	1314	Streptococcus pyogenes	Skin lesions	Homo sapiens (related: human)	Zinc-binding protein	Gene deletion: full	unaffected pathogenicity
L7_GM002167	50.3	2.22e-97	PHI:10053	A0A0F6B5P3	STM14_RS15200 (srlE)	28901	Salmonella enterica	Infections	Lactuca sativa (related: garden lettuce)	PTS sorbitol transporter subunit IIB	Gene deletion: full	unaffected pathogenicity
L7_GM002168	44.8	1.52e-44	PHI:10052	A0A0F6B5P2	STM14_RS15195 (srlA)	28901	Salmonella enterica	Infections	Lactuca sativa (related: garden lettuce)	PTS sorbitol transporter subunit IIC	Gene deletion: full	unaffected pathogenicity
L7_GM002194	64.9	5.65e-140	PHI:4961	P60392	rsmH	1280	Staphylococcus aureus	Skin Infections; Food Poisoning; Respiratory Diseases	Bombyx mori (related: domestic silkworm)	Ribosomal RNA small subunit methyltransferase H	gene deletion: full; gene complementation	reduced virulence
L7_GM002219	50.9	9.63e-212	PHI:4038	A6QFR9	qoxB	1280	Staphylococcus aureus	Skin Infections; Food Poisoning; Respiratory Diseases	Mus musculus (related: house mouse)	Terminal Oxidases	gene mutation	reduced virulence
L7_GM002224	46.9	1.99e-10	PHI:8542	Q2KKC1	OadD	1351	Enterococcus faecalis	nosocomial infections	Homo sapiens (related: human)	Biotin acceptor protein	gene deletion: full	reduced virulence
L7_GM002249	42.5	4.03e-118	PHI:6520	Q5ZVD8	LpdA	446	Legionella pneumophila	legionellosis or Legionnaires’ disease	Mus musculus (related: house mouse)	Effector (plant avirulence determinant)	gene deletion: full	effector (plant avirulence determinant)
L7_GM002251	43.9	1.58e-90	PHI:4610	A5IXN3	pdhB	2110	Mycoplasma agalactiae	Contagious Agalactia	Homo sapiens (related: human)	Pyruvate Dehyrogenase	gene mutation; gene complementation	reduced virulence
L7_GM002258	43	8.36e-160	PHI:7056	Q836D0	rnjB	1351	Enterococcus faecalis	nosocomial infections	Mus musculus (related: house mouse)	RNase J2	Gene mutation; gene complementation	reduced virulence
L7_GM002271	45.7	3.46e-88	PHI:6504	J7M380	fruB	1314	Streptococcus pyogenes	Infections	Mus musculus (related: house mouse)	Fructose metabolism	gene deletion: full; gene complementation	unaffected pathogenicity
L7_GM002272	42.6	1.69e-53	PHI:6503	Q1J773	fruR	1314	Streptococcus pyogenes	Infections	Mus musculus (related: house mouse)	Fructose metabolism	gene deletion: full; gene complementation	unaffected pathogenicity
L7_GM002290	52.2	1.23e-61	PHI:3523	B0LFQ7	Bx-Prx	6326	Bursaphelenchus xylophilus	Pine Wilt Disease	Pinus thunbergii (related: japanese black pine)	Reproduction and pathogenicity	altered gene expression / gene regulation: silencing	loss of pathogenicity
L7_GM002329	61.9	1.18e-245	PHI:8022	Q99Z66	ptsI	1314	Streptococcus pyogenes	Skin lesions	Mus musculus (related: house mouse)	Phosphoenolpyruvate-protein phosphotransferase	gene deletion: full	increased virulence (hypervirulence)
L7_GM002331	58	2.01e-270	PHI:6309	A8Z3D6	glcB	1280	Staphylococcus aureus	skin infections; food poisoning; respiratory diseases	Mus musculus (related: house mouse)	Glucose uptake protein	Gene mutation; gene complementation	reduced virulence
L7_GM002336	44.9	5.55e-164	PHI:7043	Q99Z27	PmtA	1314	Streptococcus pyogenes	Skin lesions	Mus musculus (related: house mouse)	P1B4-type ATPase that functions as an Fe(II) exporter	Gene deletion: full; gene complementation	reduced virulence
L7_GM002348	45.4	1.93e-178	PHI:9919	P9WPD1	clpB	1773	Mycobacterium tuberculosis	tuberculosis	Homo sapiens (related: human)	Chaperone protein	Gene deletion: full; gene complementation	reduced virulence
L7_GM002392	53.1	1.25e-71	PHI:4198__PHI:4846	NA
L7_GM002396	47	2.67e-212	PHI:9315	D4HUM7	metE	552	Erwinia amylovora	Fire blight	Nicotiana tabacum (related: common tobacco)	5-Methyltetrahydropteroyltriglutamate-homocysteine methyltransferase	gene mutation	reduced virulence
L7_GM002398	44.3	2.37e-28	PHI:10163	Q2T7Q2	ohr (BTH_II0597)	57975	Burkholderia thailandensis	infection	Caenorhabditis elegans (related: roundworm)	Organic hydroperoxide resistance protein	Gene disruption; gene complementation	increased virulence (hypervirulence)
L7_GM002399	47.9	4.82e-37	PHI:5549	A0A0H6ZQK4	ohrR	666	Vibrio cholerae	Cholera	Mus musculus (related: house mouse)	AphB and OhrR monitor redox-potential changes and respond with different kinetics	gene mutation	reduced virulence
L7_GM002400	43.1	1.19e-29	PHI:10163	Q2T7Q2	ohr (BTH_II0597)	57975	Burkholderia thailandensis	infection	Caenorhabditis elegans (related: roundworm)	Organic hydroperoxide resistance protein	Gene disruption; gene complementation	increased virulence (hypervirulence)
L7_GM002409	48.5	2.97e-12	PHI:1653	I1S2A0	GzWing026	5518	Fusarium graminearum	Fusarium Ear Blight	Triticum (related: wheat)	transcription factor	gene deletion	unaffected pathogenicity
L7_GM002416	44.2	6.32e-88	PHI:7821	H7C7L2	oppF (bb0335)	139	Borreliella burgdorferi	Lyme disease	Mus musculus (related: house mouse)	Oligopepeptide (Opp) transporter that drives transport by hydrolyzing ATP	Gene mutation; Chemical complementation	reduced virulence
L7_GM002421	56.5	3.52e-91	PHI:7820	H7C7Q3	oppD (bb0334)	139	Borreliella burgdorferi	Lyme disease	Mus musculus (related: house mouse)	Oligopepeptide (Opp) transporter that drives transport by hydrolyzing ATP	Gene mutation; Chemical complementation	reduced virulence
L7_GM002426	46.3	7.97e-86	PHI:7069	A0A0E0USK4	htrA	1639	Listeria monocytogenes	listeriosis	Homo sapiens (related: human)	Secreted chaperone/protease	Gene mutation	reduced virulence
L7_GM002435	45.9	2.74e-79	PHI:4610	A5IXN3	pdhB	2110	Mycoplasma agalactiae	Contagious Agalactia	Homo sapiens (related: human)	Pyruvate Dehyrogenase	gene mutation; gene complementation	reduced virulence
L7_GM002442	46.4	2.88e-62	PHI:6319	Q8DPC2	potA	1313	Streptococcus pneumoniae	Pneumococcal pneumonia	Mus musculus (related: house mouse)	ABC transporter ATP-binding protein - spermidine/putrescine transport	Gene mutation	reduced virulence
L7_GM002449	60.2	2.83e-137	PHI:9451	A0A2S6D5Q7	PitA	1280	Staphylococcus aureus	skin infections; food poisoning; respiratory diseases	Mus musculus (related: house mouse)	Inorganic phosphate transporter	Gene deletion: full; gene complementation	reduced virulence
L7_GM002460	43.7	1.36e-52	PHI:3125	Q9RQU7	Flagellin	1496	Clostridioides difficile	Enteric Diseases	Mus musculus (related: house mouse)	motility	gene mutation: characterised; gene complementation	reduced virulence
L7_GM002461	42.4	1.59e-55	PHI:3125	Q9RQU7	Flagellin	1496	Clostridioides difficile	Enteric Diseases	Mus musculus (related: house mouse)	motility	gene mutation: characterised; gene complementation	reduced virulence
L7_GM002462	42	5.07e-57	PHI:3125	Q9RQU7	Flagellin	1496	Clostridioides difficile	Enteric Diseases	Mus musculus (related: house mouse)	motility	gene mutation: characterised; gene complementation	reduced virulence
L7_GM002463	42.2	1.72e-56	PHI:3125	Q9RQU7	Flagellin	1496	Clostridioides difficile	Enteric Diseases	Mus musculus (related: house mouse)	motility	gene mutation: characterised; gene complementation	reduced virulence
L7_GM002497	47.7	2.35e-111	PHI:9986	A0A0K0GQB7	metB (PXO_03157)	347	Xanthomonas oryzae	bacterial leaf blight	Oryza sativa (related: rice)	Cystathionine gamma-synthase (CGS) (O-succinylhomoserine(Thiol)-lyase)	Gene deletion: full; gene complementation	reduced virulence
L7_GM002498	44.7	5.80e-104	PHI:9986	A0A0K0GQB7	metB (PXO_03157)	347	Xanthomonas oryzae	bacterial leaf blight	Oryza sativa (related: rice)	Cystathionine gamma-synthase (CGS) (O-succinylhomoserine(Thiol)-lyase)	Gene deletion: full; gene complementation	reduced virulence
L7_GM002515	60.1	1.02e-99	PHI:7915	Q2FZQ3	fabI	1280	Staphylococcus aureus	reduced virulence	Galleria mellonella (related: Greater wax moth)	Enoyl-ACP reductase	Gene mutation	reduced virulence
L7_GM002531	55.2	2.24e-43	PHI:9876	A0A0H2XHR2	yjbH (SAUSA300_0903)	1280	Staphylococcus aureus	skin infections; food poisoning; respiratory diseases	Mus musculus (related: house mouse)	Protozoan/cyanobacterial globin family protein	Gene deletion: full; gene complementation	increased virulence (hypervirulence)
L7_GM002538	84.7	8.30e-80	PHI:6967	Q9RGX0	spxA1	1639	Listeria monocytogenes	Listeriosis	Mus musculus (related: house mouse)	Redox-responsive transcription factor	Gene mutation	unaffected pathogenicity
L7_GM002541	50.2	1.05e-97	PHI:7821	H7C7L2	oppF (bb0335)	139	Borreliella burgdorferi	Lyme disease	Mus musculus (related: house mouse)	Oligopepeptide (Opp) transporter that drives transport by hydrolyzing ATP	Gene mutation; Chemical complementation	reduced virulence
L7_GM002542	57.3	1.39e-101	PHI:7820	H7C7Q3	oppD (bb0334)	139	Borreliella burgdorferi	Lyme disease	Mus musculus (related: house mouse)	Oligopepeptide (Opp) transporter that drives transport by hydrolyzing ATP	Gene mutation; Chemical complementation	reduced virulence
L7_GM002550	41	4.89e-82	PHI:4612	A0A031WAR9	App	1496	Clostridioides difficile	Pseudomembranous Colitis	Mesocricetus auratus (related: golden hamster)	Oligopeptide Permeases	gene disruption; gene complementation	increased virulence (hypervirulence)
L7_GM002552	44.9	3.97e-91	PHI:7821	H7C7L2	oppF (bb0335)	139	Borreliella burgdorferi	Lyme disease	Mus musculus (related: house mouse)	Oligopepeptide (Opp) transporter that drives transport by hydrolyzing ATP	Gene mutation; Chemical complementation	reduced virulence
L7_GM002553	56.5	2.11e-92	PHI:7820	H7C7Q3	oppD (bb0334)	139	Borreliella burgdorferi	Lyme disease	Mus musculus (related: house mouse)	Oligopepeptide (Opp) transporter that drives transport by hydrolyzing ATP	Gene mutation; Chemical complementation	reduced virulence
L7_GM002555	44.6	2.57e-118	PHI:724__PHI:730	NA
L7_GM002565	45.7	9.81e-79	PHI:9501	Q725C8	aguB (LMOf2365_0045)	1639	Listeria monocytogenes	Listeriosis	Homo sapiens (related: human)	Putrescine carbamoyltransferase	Gene deletion: full; gene complementation	reduced virulence
L7_GM002567	40	2.15e-77	PHI:8577	E0SH08	carA (Dda3937_01390)	204038	Dickeya dadantii	Soft rot disease	Cichorium intybus (related: chicory)	Carbamoyl-phosphate synthase small subunit	gene deletion: full	reduced virulence
L7_GM002568	41.1	3.72e-90	PHI:3126__PHI:9305	NA
L7_GM002593	47.2	5.49e-172	PHI:4078	B7HJA4	asba	1396	Bacillus cereus	Diarrhea; Vomitting	Galleria mellonella (related: greater wax moth)	Bacillibactin siderophore	gene deletion: full; gene complementation	reduced virulence
L7_GM002595	57.6	9.89e-186	PHI:5059	Q9I168	pvdH	287	Pseudomonas aeruginosa	Infections	Mus musculus (related: house mouse)	L-2,4-diaminobutyrate:2-ketoglutarate 4-aminotransferase	gene deletion: full; gene complementation	unaffected pathogenicity
L7_GM002608	43.9	1.08e-78	PHI:9188	A0A0H3LPR7	BB_RS07570 (BB1518)	518	Bordetella bronchiseptica	infectious bronchitis	Rattus rattus (related: black rat)	Putative hydrolase	gene mutation	unaffected pathogenicity
L7_GM002634	41.4	1.26e-60	PHI:8010	P15031	fecE	562	Escherichia coli	Bovine mastitis	Bos taurus (related: cattle)	Fe(3+) dicitrate transport ATP-binding protein	Gene deletion: full; gene complementation	reduced virulence
L7_GM002652	63.4	2.75e-159	PHI:6512	A0A171JTK6	lplA1	1639	Listeria monocytogenes	Listeriosis	Mus musculus (related: house mouse)	Lipoate protein ligase	Gene mutation	reduced virulence
L7_GM002681	43.6	2.39e-54	PHI:6413	Q8Y557	PrsA2	1639	Listeria monocytogenes	listeriosis	Mus musculus (related: house mouse)	peptidyl-prolyl cis/trans isomerase and chaperone	gene deletion: full; gene complementation	reduced virulence
L7_GM002701	40.1	2.13e-73	PHI:6319	Q8DPC2	potA	1313	Streptococcus pneumoniae	Pneumococcal pneumonia	Mus musculus (related: house mouse)	ABC transporter ATP-binding protein - spermidine/putrescine transport	Gene mutation	reduced virulence
L7_GM002704	40	2.27e-55	PHI:6912	A0A086VCI7	ybtP	562	Escherichia coli	urinary tract infection	Mus musculus (related: house mouse)	ATP Binding Cassette Protein	Gene mutation	reduced virulence
L7_GM002730	46	3.17e-141	PHI:6090	A0A0R1BRS8	katE	106654	Acinetobacter nosocomialis	Bacteremia	Galleria mellonella (related: greater wax moth)	Hydroperoxidase	gene mutation	increased virulence (hypervirulence)
L7_GM002733	44.9	9.75e-57	PHI:7986	A0A0Z9GQC2	vraR	1307	Streptococcus suis	streptococcal toxic shock syndrome	Mus musculus (related: house mouse)	Response regulator	Gene deletion: full; gene complementation	reduced virulence
L7_GM002735	50.7	6.78e-199	PHI:3325	B5TQV9	PGM	1348	Streptococcus parauberis	Streptococcicosis	Paralichthys olivaceus (related: japanese flounder)	phosphoglucomutase	gene deletion: full	reduced virulence
L7_GM002759	83.1	1.82e-34	PHI:7638	P0A357	CspB	1639	Listeria monocytogenes	Listeriosis	Homo sapiens (related: human)	Cold shock protein	Gene mutation	reduced virulence
L7_GM002782	58.4	2.78e-167	PHI:9541	Q4WEU7	cysD	746128	Aspergillus fumigatus	pulmonary aspergillosis	Mus musculus (related: house mouse)	Homocysteine synthase	Gene deletion: full	unaffected pathogenicity
L7_GM002784	57.7	8.43e-263	PHI:5354	W8TNJ3	ltaS	1280	Staphylococcus aureus	Skin Infections; Food Poisoning; Respiratory Diseases	Mus musculus (related: house mouse)	LTA synthase	other evidence: coinjection	increased virulence (hypervirulence)
L7_GM002839	92.3	8.67e-41	PHI:7637	P0A355	CspA	1639	Listeria monocytogenes	Listeriosis	Homo sapiens (related: human)	Cold shock protein	Gene mutation	reduced virulence
L7_GM002847	40.5	1.01e-60	PHI:9139	Q17ZY8	PrdR	1496	Clostridioides difficile	pseudomembranous colitis	Mesocricetus auratus (related: golden hamster)	Proline-responsive regulatory protein	Gene deletion: full; gene complementation	increased virulence (hypervirulence)
L7_GM002856	57.6	1.72e-97	PHI:9446	P95844	sigB	1280	Staphylococcus aureus	bovine mastitis	Bos taurus (related: cattle)	RNA polymerase sigma factor	Gene mutation	unaffected pathogenicity
L7_GM002863	67	1.43e-51	PHI:9882	A6QIR4	mazF	1280	Staphylococcus aureus	abscess; sepsis	Mus musculus (related: house mouse)	Endoribonuclease	Gene mutation; gene complementation	unaffected pathogenicity
L7_GM002871	68.1	3.91e-217	PHI:6510__PHI:7620	NA
L7_GM002881	41.3	7.65e-47	PHI:6324	Q53763	StpC	1280	Staphylococcus aureus	skin infections; food poisoning; respiratory diseases	Gallus gallus (related: chicken)	Cysteine protease	altered gene expression / gene regulation: overexpression	unaffected pathogenicity
L7_GM002885	40.7	8.11e-17	PHI:9026	A0A0K0GIX3	PXO_RS06785	347	Xanthomonas oryzae	bacterial leaf blight	Oryza sativa (related: rice)	Response regulator	Gene mutation	unaffected pathogenicity
L7_GM002890	41.2	2.01e-86	PHI:8587	A0A2R6UD96	mntH2	1351	Enterococcus faecalis	nosocomial infections	Homo sapiens (related: human)	Divalent metal cation transporter	Gene deletion: full; gene complementation	reduced virulence
L7_GM002943	47.1	7.72e-142	PHI:3914	Q0V515	Sdh1	13684	Parastagonospora nodorum	Stagonospora Nodorum Blotch	Triticum aestivum (related: bread wheat)	encodes succinic semialdehyde dehydrogenase	gene disruption; gene complementation	reduced virulence
L7_GM002956	41.2	1.13e-63	PHI:5466	Q9L524	SrrAB	1280	Staphylococcus aureus	Osteomyelitis	Mus musculus (related: house mouse)	Bacterial two component system, SrrAB, which is known to help S. aureussurvive in low oxygen	gene mutation	reduced virulence
L7_GM002960	53.5	4.72e-82	PHI:8623	Q9K033	cab (NMB0789)	487	Neisseria meningitidis	septicemia	Homo sapiens (related: human)	Cysteine ATP binding protein	Other evidence: ectopic complementation	unaffected pathogenicity
L7_GM002961	40.2	1.30e-34	PHI:8622	Q9K034	ctp (NMB0788)	487	Neisseria meningitidis	septicemia	Homo sapiens (related: human)	Cysteine transporter permease	Other evidence: ectopic complementation	unaffected pathogenicity
L7_GM002970	50.2	4.01e-77	PHI:8621	Q9K035	cbp (NMB0787)	487	Neisseria meningitidis	septicemia	Homo sapiens (related: human)	Cysteine-binding protein	Other evidence: ectopic complementation	unaffected pathogenicity
L7_GM002971	59	9.59e-65	PHI:8622	Q9K034	ctp (NMB0788)	487	Neisseria meningitidis	septicemia	Homo sapiens (related: human)	Cysteine transporter permease	Other evidence: ectopic complementation	unaffected pathogenicity
L7_GM002972	68.3	3.77e-117	PHI:8623	Q9K033	cab (NMB0789)	487	Neisseria meningitidis	septicemia	Homo sapiens (related: human)	Cysteine ATP binding protein	Other evidence: ectopic complementation	unaffected pathogenicity
L7_GM002991	41.3	2.67e-79	PHI:6319	Q8DPC2	potA	1313	Streptococcus pneumoniae	Pneumococcal pneumonia	Mus musculus (related: house mouse)	ABC transporter ATP-binding protein - spermidine/putrescine transport	Gene mutation	reduced virulence
L7_GM003004	47.8	1.83e-44	PHI:8622	Q9K034	ctp (NMB0788)	487	Neisseria meningitidis	septicemia	Homo sapiens (related: human)	Cysteine transporter permease	Other evidence: ectopic complementation	unaffected pathogenicity
L7_GM003009	40.4	1.24e-72	PHI:2635	Q2FFX4	putA	1280	Staphylococcus aureus	Community-Associated And Nosocomial Infections	Mus musculus (related: house mouse)	Proline dehydrogenase	gene disruption	unaffected pathogenicity
L7_GM003051	57.2	5.56e-126	PHI:4139	Q839C1	ldh-1	1351	Enterococcus faecalis	Nosocomial Infections	Mus musculus (related: house mouse)	Redox Balance	gene mutation; gene complementation	reduced virulence
L7_GM003058	50.1	3.14e-122	PHI:8968	A0A086IQC3	proV	573	Klebsiella pneumoniae	pneumonia	Mus musculus (related: house mouse)	Glycine betaine/L-proline transport ATP-binding protein	Gene deletion: full	reduced virulence
L7_GM003060	59.6	1.44e-139	PHI:3446	Q81Z68	yceH	1392	Bacillus anthracis	Anthrax	Mus musculus (related: house mouse)	Tellurite Resistance	gene mutation: characterised; gene complementation	reduced virulence
L7_GM003061	42.3	7.86e-153	PHI:3445	Q81Z69	yceG	1392	Bacillus anthracis	Anthrax	Mus musculus (related: house mouse)	Tellurite Resistance	gene mutation: characterised; gene complementation	reduced virulence
L7_GM003132	61.3	9.50e-146	PHI:3154	P67331	spr0084	1313	Streptococcus pneumoniae	Pneumococcal Pneumonia	Mus musculus (related: house mouse)	pathogenitcity related	gene deletion: full	reduced virulence
L7_GM003135	44.2	3.12e-75	PHI:9444	J4VZT4	Bbakr1 (XP_008600433.1)	176275	Beauveria bassiana	white muscardine disease	Galleria mellonella (related: Greater wax moth)	Aldo/keto reductase	altered gene expression / gene regulation: overexpression	unaffected pathogenicity
L7_GM003149	44.3	3.27e-15	PHI:7451	Q87Y52	PSPTO_3957	317	Pseudomonas syringae	bacterial speck of tomato	Solanum lycopersicum (related: Tomato)	Conserved hypothetical protein	Gene deletion: full; Gene complementation	reduced virulence
L7_GM003157	41	5.73e-97	PHI:724__PHI:730	NA
L7_GM003170	42.1	3.56e-21	PHI:5369	Q57PB8	MarA	28901	Salmonella enterica	Bacteremia	Mus musculus (related: house mouse)	Transcriptional regulator	gene mutation	reduced virulence
L7_GM003184	42.3	8.39e-60	PHI:6579	A0A0H3JS81	VraD	1280	Staphylococcus aureus	skin infections; food poisoning; respiratory diseases	Galleria mellonella (related: Greater wax moth)	Involved in Gallidermin and Daptomycin Resistance	Gene mutation; gene complementation	reduced virulence
L7_GM003190	41.5	5.22e-142	PHI:9308	D4I4L2	glmS	552	Erwinia amylovora	Fire blight	Malus domestica (related: apple)	Glucosamine-fructose-6-phosphateaminotransferase	gene mutation	reduced virulence
L7_GM003193	51.2	9.42e-78	PHI:4221	Q04JI6	DacA	1313	Streptococcus pneumoniae	Pneumonia	Lethal pathogen phenotype	diadenylate cyclase	gene deletion: full	lethal
L7_GM003196	42.9	1.16e-76	PHI:10178	A0A0K0GQW7	rocF (PXO_RS22625)	347	Xanthomonas oryzae	leaf blight	Oryza sativa (related: rice)	Arginase	Gene deletion: full; gene complementation	reduced virulence
L7_GM003198	48.4	5.63e-86	PHI:7350	Q2FK71	murQ	1280	Staphylococcus aureus	skin infections; food poisoning; respiratory diseases	Danio rerio (related: zebrafish)	N-acetylmuramic acid-6-phosphate etherase	Gene mutation	unaffected pathogenicity
L7_GM003212	46.7	7.25e-37	PHI:7748	P9WJR9	rv3111	1773	Mycobacterium tuberculosis	tuberculosis	Mus musculus (related: house mouse)	Involved in hypoxia-responsive molybdenum cofactor biosynthesis	Gene deletion: full; gene complementation	unaffected pathogenicity
L7_GM003214	42.9	5.38e-06	PHI:9370	Q8ZAM2	tatA	632	Yersinia pestis	Bubonic plague	Mus musculus (related: house mouse)	Sec-independent protein translocase protein	gene mutation; gene complementation	reduced virulence
L7_GM003220	60.9	6.01e-216	PHI:3085	P42375	GroEL	837	Porphyromonas gingivalis	Periodontitis	Rattus (related: rat)	folding of newly synthesized proteins, preventing misfolding and aggregation	functional test in host: direct injection	increased virulence (hypervirulence)
L7_GM003234	42.1	3.55e-79	PHI:7249	A0A0H3MZ24	mntE	1307	Streptococcus suis	meningitis, septicemia and streptococcal toxic shock syndrome	Mus musculus (related: house mouse)	Manganese export protein	Gene deletion: full; gene complementation	reduced virulence
L7_GM003238	49.8	4.39e-167	PHI:6871	J9VUY6	gua1	5207	Cryptococcus neoformans	fungal meningitis	Caenorhabditis elegans (related: roundworm)	GMP synthase	Gene deletion: full; gene complementation	loss of pathogenicity
L7_GM003242	40.8	2.01e-142	PHI:9356	G4N6T3	leu4 (MGG_13485)	318829	Magnaporthe oryzae	Blast disease	Hordeum vulgare (related: barley)	2-Isopropylmalate synthase	Gene deletion: full; gene complementation	reduced virulence
L7_GM003243	40.2	3.92e-20	PHI:5369	Q57PB8	MarA	28901	Salmonella enterica	Bacteremia	Mus musculus (related: house mouse)	Transcriptional regulator	gene mutation	reduced virulence
L7_GM003264	74.2	4.78e-239	PHI:7345	Q2FFI7	PurB	1280	Staphylococcus aureus	skin infections; food poisoning; respiratory diseases	Danio rerio (related: zebrafish)	Adenylosuccinate lyase	Gene mutation	reduced virulence
L7_GM003269	40.6	3.70e-94	PHI:8573	E0SL85	purF (Dda3937_02099)	204038	Dickeya dadantii	Soft rot disease	Cichorium intybus (related: chicory)	Amidophosphoribosyl transferase	gene deletion: full	reduced virulence
L7_GM003270	46.2	8.80e-95	PHI:744	I1RFM6	ADE5	5518	Fusarium graminearum	Fusarium Ear Blight	Hordeum vulgare (related: barley)	Phosphoribosylamine-glycine ligase	gene deletion; gene complementation	reduced virulence
L7_GM003273	49.9	8.90e-131	PHI:3942	Q4UZD3	XC_0509	339	Xanthomonas campestris	Black Rot Disease	Raphanus sativus (related: radish)	Phosphoribosylamine-glycine ligase	gene mutation	reduced virulence
L7_GM003291	44.5	7.43e-179	PHI:7809	A3M2U3	adeN	470	Acinetobacter baumannii	nosocomial infections	Galleria mellonella (related: Greater wax moth)	TetR type regulator	Gene disruption; Gene complementation	increased virulence (hypervirulence)
L7_GM003347	46.3	1.53e-97	PHI:7617	Q8Y6G5	Lmo1722	1639	Listeria monocytogenes	Listeriosis	Homo sapiens (related: human)	DExD-box RNA-helicase	gene deletion: full	increased virulence (hypervirulence)
L7_GM003365	52.8	4.51e-129	PHI:3285	Q6GFE2	saNOS	1280	Staphylococcus aureus	Skin Infections; Food Poisoning; Respiratory Diseases	Mus musculus (related: house mouse)	NO-synthase	gene disruption; gene complementation	reduced virulence
L7_GM003372	42.3	1.02e-101	PHI:6308	A8Z0F5	glcA	1280	Staphylococcus aureus	skin infections; food poisoning; respiratory diseases	Mus musculus (related: house mouse)	Glucose uptake protein	Gene mutation; gene complementation	reduced virulence
L7_GM003376	49.3	1.77e-207	PHI:5354	W8TNJ3	ltaS	1280	Staphylococcus aureus	Skin Infections; Food Poisoning; Respiratory Diseases	Mus musculus (related: house mouse)	LTA synthase	other evidence: coinjection	increased virulence (hypervirulence)
L7_GM003385	44.6	1.56e-173	PHI:7020	P08331	cpdB	562	Escherichia coli	Colibacillosis	Gallus gallus (related: chicken)	2′,3′-Cyclic phosphodiesterase	Gene mutation	reduced virulence
L7_GM003404	44.5	3.32e-64	PHI:8589	Q18BV2	PdaA1 (CD630_14300 )	1496	Clostridioides difficile	pseudomembranous colitis	Mesocricetus auratus (related: golden hamster)	Putative delta-lactam-biosynthetic de-N-acteylase	Gene deletion: full; gene complementation	reduced virulence
L7_GM003466	57.6	9.58e-49	PHI:847	Q6F4M1	GyrA	96345	Flavobacterium psychrophilum	Bacterial Cold-Water Disease	Oncorhynchus kisutch (related: coho salmon)	DNA gyrase (bacterial topoisomerase II)	sequence analysis of sensitive and resistant strains	chemistry target: sensitivity to chemical
L7_GM003489	47	1.70e-186	PHI:8028	Q8MPM3	Tkt	5665	Leishmania mexicana	leishmaniasis	Homo sapiens (related: human)	Transketolase	Gene deletion: full; gene complementation	loss of pathogenicity
L7_GM003490	53.5	3.25e-19	PHI:3151	Q8DP67	spr1327	1313	Streptococcus pneumoniae	Pneumococcal Pneumonia	Lethal pathogen phenotype	essential gene	gene deletion: full	lethal
L7_GM003500	42.2	2.62e-91	PHI:9266	V9TM92	FUM6	948311	Fusarium proliferatum	root rot disease	Oryza sativa (related: rice)	Fumonisin C-14,C15-hydroxylase	Gene deletion: full	reduced virulence
L7_GM003545	50	3.07e-282	PHI:824__PHI:6838	NA
L7_GM003553	50	2.62e-27	PHI:4503	Q9A1J4	FasX	1314	Streptococcus pyogenes	Toxic Shock Syndrome	Mus musculus (related: house mouse)	Regulates the expression of pili and the thrombolytic agent streptokinase	gene deletion: full; gene complementation	reduced virulence
L7_GM003556	60.9	7.47e-193	PHI:9270	A4VWD1	mnmE	1307	Streptococcus suis	meningitis, septicemia and streptococcal toxic shock syndrome	Homo sapiens (related: human)	Central tRNA-modifying GTPase	Gene deletion: full; gene complementation	reduced virulence
L7_GM003561	41.6	8.99e-56	PHI:3628	O05853	Rv3213c	1773	Mycobacterium tuberculosis	Tuberculosis	Mus musculus (related: house mouse)	Possible role in chromosome segregation	gene mutation	increased virulence (hypervirulence)
L7_GM003572	49.1	8.14e-66	PHI:8968	A0A086IQC3	proV	573	Klebsiella pneumoniae	pneumonia	Mus musculus (related: house mouse)	Glycine betaine/L-proline transport ATP-binding protein	Gene deletion: full	reduced virulence
L7_GM003577	48.7	4.57e-120	PHI:6090	A0A0R1BRS8	katE	106654	Acinetobacter nosocomialis	Bacteremia	Galleria mellonella (related: greater wax moth)	Hydroperoxidase	gene mutation	increased virulence (hypervirulence)
L7_GM003591	59.6	0	PHI:3274	W2E906	dhbF	1464	Paenibacillus larvae	American Foulbrood	Apis mellifera (related: honey bee)	Siderophore Bacillibactin	gene mutation	unaffected pathogenicity
L7_GM003592	49.3	6.18e-89	PHI:6565__PHI:6652__PHI:7479	NA
L7_GM003593	53.9	3.29e-183	PHI:6938__PHI:6989	NA
L7_GM003595	56.1	2.69e-93	PHI:4077	B9J010	entA	1396	Bacillus cereus	Diarrhea; Vomitting	Galleria mellonella (related: greater wax moth)	Bacillibactin siderophore	gene deletion: full; gene complementation	reduced virulence
L7_GM003604	67.2	6.41e-215	PHI:7344	A0A0H2XG07	PurA	1280	Staphylococcus aureus	skin infections; food poisoning; respiratory diseases	Danio rerio (related: zebrafish)	Adenylosuccinate synthetase	Gene mutation	reduced virulence
L7_GM003608	42.3	3.09e-59	PHI:4523__PHI:8273__PHI:9363	NA
L7_GM003609	45.5	1.09e-175	PHI:7739	Q2G2U4	walK	1280	Staphylococcus aureus	skin infections; food poisoning; respiratory diseases	Mus musculus (related: house mouse)	Sensor protein kinase	Gene mutation	reduced virulence
L7_GM003613	50.4	1.83e-115	PHI:8936	A0A2B6C4K2	HtrA	1392	Bacillus anthracis	anthrax	Mus musculus (related: house mouse)	Serine protease HtrA	Gene mutation	reduced virulence
L7_GM003664	42.9	1.06e-23	PHI:9586	G7TB42	XOC_3249	347	Xanthomonas oryzae	bacterial leaf streak	Oryza sativa (related: rice)	Membrane protein	gene deletion: full; gene complementation	reduced virulence
L7_GM003691	45.2	3.53e-121	PHI:4509	A7EZM9	Ss-odc2	5180	Sclerotinia sclerotiorum	White Mold	Apium graveolens (no common name found)	oxalate decarboxylase	gene deletion: full; gene complementation	reduced virulence
L7_GM003712	52	5.53e-91	PHI:7820	H7C7Q3	oppD (bb0334)	139	Borreliella burgdorferi	Lyme disease	Mus musculus (related: house mouse)	Oligopepeptide (Opp) transporter that drives transport by hydrolyzing ATP	Gene mutation; Chemical complementation	reduced virulence
L7_GM003713	48.1	4.16e-92	PHI:7821	H7C7L2	oppF (bb0335)	139	Borreliella burgdorferi	Lyme disease	Mus musculus (related: house mouse)	Oligopepeptide (Opp) transporter that drives transport by hydrolyzing ATP	Gene mutation; Chemical complementation	reduced virulence
L7_GM003718	47.1	1.04e-138	PHI:3950	Q4UYA7	XC_0892	339	Xanthomonas campestris	Black Rot Disease	Raphanus sativus (related: radish)	Glutamate-1-semialdehyde aminotransferase	gene mutation	reduced virulence
L7_GM003720	65.1	1.46e-71	PHI:4991	Q2G282	PerR	1280	Staphylococcus aureus	Skin Infections; Food Poisoning; Respiratory Diseases	Caenorhabditis elegans (related: roundworm)	hydrogen peroxide sensor	gene mutation	reduced virulence
L7_GM003745	47	2.65e-74	PHI:9334	D2TI55	map	67825	Citrobacter rodentium	colitis	Mus musculus (related: house mouse)	Effector protein	gene mutation	effector (plant avirulence determinant)
L7_GM003747	61.8	2.42e-171	PHI:5257	Q8Y448	secY	1639	Listeria monocytogenes	Listeriosis	Mus musculus (related: house mouse)	Protein translocase subunit SecY	gene mutation	increased virulence (hypervirulence)
L7_GM003763	44.1	2.18e-61	PHI:1569	I1RCH5	GzOB009	5518	Fusarium graminearum	Fusarium Ear Blight	Triticum (related: wheat)	transcription factor	gene deletion	lethal
L7_GM003772	55.5	1.39e-42	PHI:1599	I1RZ39	GzOB039	5518	Fusarium graminearum	Fusarium Ear Blight	Triticum (related: wheat)	transcription factor	gene deletion	unaffected pathogenicity
L7_GM003775	44.6	0	PHI:7860	A3M1G3	RpoB	470	Acinetobacter baumannii	nosocomial infection	Caenorhabditis elegans (related: roundworm)	beta-subunit of the RNA polymerase	Gene mutation; Gene complementation	reduced virulence
L7_GM003777	59.8	6.99e-33	PHI:7583	P9WHE3	Rv0652 (rplL)	1773	Mycobacterium tuberculosis	tuberculosis	Homo sapiens (related: human)	50S ribosomal protein	altered gene expression / gene regulation: overexpression	increased virulence (hypervirulence)
L7_GM003790	53.2	1.27e-56	PHI:4145	Q8PLR7	XAC1722	346	Xanthomonas citri	Citrus Canker	Citrus sinensis (related: sweet orange)	2C-methyl-D-erythritol 2,4-cyclodiphosphate synthase	gene mutation	reduced virulence
L7_GM003796	47.5	2.23e-241	PHI:9919	P9WPD1	clpB	1773	Mycobacterium tuberculosis	tuberculosis	Homo sapiens (related: human)	Chaperone protein	Gene deletion: full; gene complementation	reduced virulence
L7_GM003801	42.7	1.88e-125	PHI:1594	V6RRH2	GzOB034	5518	Fusarium graminearum	Fusarium Ear Blight	Triticum (related: wheat)	transcription factor	gene deletion	unaffected pathogenicity
L7_GM003808	56.9	2.74e-73	PHI:3941	Q4UZG1	XC_0481	339	Xanthomonas campestris	Black Rot Disease	Raphanus sativus (related: radish)	Anthranilate synthase component II	gene mutation	reduced virulence
L7_GM003810	41.7	4.99e-63	PHI:6556	Q4X256	mecA	746128	Aspergillus fumigatus	Invasive pulmonary aspergillosis	Mus musculus (related: house mouse)	Cystathionine-beta -synthase	gene deletion: full	reduced virulence
L7_GM003814	40.7	1.86e-56	PHI:1566	I1RC95	GzOB006	5518	Fusarium graminearum	Fusarium Ear Blight	Triticum (related: wheat)	transcription factor	gene deletion	lethal
L7_GM003829	68.3	0	PHI:6483	Q81J94	Mfd	1396	Bacillus cereus	Diarrhea; nausea; vomiting	Mus musculus (related: house mouse)	DNA repair	Gene disruption; Gene complementation	loss of pathogenicity
L7_GM003833	50.5	7.33e-101	PHI:4732	Q5NH02	FTT0673p/prsAp	263	Francisella tularensis	Tularemia	Mus musculus (related: house mouse)	ribose phosphate pyrophosphokinase	gene mutation	unaffected pathogenicity
L7_GM003834	43.8	2.25e-121	PHI:8042	B2I2B5	lpxA	470	Acinetobacter baumannii	Pneumonia	Mus musculus (related: house mouse)	N-acetylglucosamine-1-phosphate uridyltransferase	Gene mutation; gene complementation	reduced virulence
L7_GM003835	82.8	6.93e-35	PHI:6189	Q724L7	SpoVG	1639	Listeria monocytogenes	Listeriosis	Mus musculus (related: house mouse)	RNA-Binding Protein	Gene mutation; gene complementation	increased virulence (hypervirulence)
L7_GM003837	54.9	9.74e-107	PHI:9260	W8U6D4	purR	1280	Staphylococcus aureus	skin infections; food poisoning; respiratory diseases	Mus musculus (related: house mouse)	Purine biosynthesis regulator	Gene mutation; gene complementation	increased virulence (hypervirulence)
L7_GM003849	46.1	7.86e-76	PHI:4960	A0A0H3JLK2	rsmI	1280	Staphylococcus aureus	Skin Infections; Food Poisoning; Respiratory Diseases	Bombyx mori (related: domestic silkworm)	Ribosomal RNA small subunit methyltransferase I	gene deletion: full; gene complementation	reduced virulence
L7_GM003874	52.7	5.54e-66	PHI:7076	B3GXB7	pdxT	715	Actinobacillus pleuropneumoniae	porcine pleuropneumonia	Mus musculus (related: house mouse)	Encodes the putative pyridoxal 5’-phosphate synthase subunit PdxT	Gene deletion: partial; gene complementation	reduced virulence
L7_GM003875	77	1.10e-147	PHI:7075	B3GXB6	pdxS	715	Actinobacillus pleuropneumoniae	porcine pleuropneumonia	Mus musculus (related: house mouse)	Encodes the putative pyridoxal 5’-phosphate synthase subunit PdxS	Gene deletion: partial; gene complementation	reduced virulence
L7_GM003878	68.5	1.21e-243	PHI:4071	D5AF41	IMPDH	1307	Streptococcus suis	Meningitis	Sus scrofa (related: pig)	Inosine-5'-monophosphate dehydrogenase	gene deletion: full	reduced virulence
